# Supplementary material for: Initial Characterization of Morpho-Anatomical Traits and Antioxidant Profile of Iris brandzae Prodan from Romania’s Wild Flora Under Culture Conditions
Source: Plants (Basel). 2025 Dec 13;14(24):3803. doi: 10.3390/plants14243803 (PMC12737319; doi:10.3390/plants14243803)
Supplement: Supplementary file 1 [file plants-14-03803-s001.zip]

Archive with 1 entries (1 files):
- plants-3995244-supplementary.pdf
